# Supplementary material for: Involvement of methylation of MicroRNA-122, −125b and -106b in regulation of Cyclin G1, CAT-1 and STAT3 target genes in isoniazid-induced liver injury
Source: BMC Pharmacol Toxicol. 2018 Mar 20;19:11. doi: 10.1186/s40360-018-0201-x (PMC5859513; doi:10.1186/s40360-018-0201-x)
Supplement: Supplementary file 1 — Quantification of histological scoring. Supplementary data and statistical analysis for Figure S3. (XLSX 16 kb) [file 40360_2018_201_MOESM1_ESM.xlsx]

## Sheet: Fig S1
	Control	3d	7d	10d	14d	21d	28d
histological scoring	0	0	1	2	2	3	3		Shapiro-Wilk
	1	1	1	2	2	2	2		Control	0
	0	1	0	0	2	2	2		3d	0.001
	0	1	1	1	1	1	3		7d	0.067
	0	1	1	3	1	2	3		10d	0.522
	0	0	2	2	3	2	2		14d	0.067
	0	0	0	1	1	1	2		21d	0.093
	0	0	0	1	3	3	1		28d	0.056
Descriptives								ANOVA
histological scoring								histological scoring
					95% Confidence Interval for Mean				Sum of Squares	df	Mean Square	F	Sig.
	N	Mean	Std. Deviation	Std. Error	Lower Bound	Upper Bound		Between Groups	31.714	6	5.286	9.914	0
Control	8	0.125	0.35355	0.125	-0.1706	0.4206		Within Groups	26.125	49	0.533
3d	8	0.5	0.53452	0.18898	0.0531	0.9469		Total	57.839	55
7d	8	0.875	0.83452	0.29505	0.1773	1.5727
10d	8	1.5	0.92582	0.32733	0.726	2.274
14d	8	1.875	0.83452	0.29505	1.1773	2.5727
21d	8	2	0.75593	0.26726	1.368	2.632
28d	8	2.25	0.70711	0.25	1.6588	2.8412
Total	56	1.3036	1.02549	0.13704	1.0289	1.5782
Multiple Comparisons
Dependent Variable: histological scoring
	(I) VAR00001	(J) VAR00001				95% Confidence Interval
			Mean Difference (I-J)	Std. Error	Sig.	Lower Bound	Upper Bound
LSD	Control	3d	-0.375	0.36509	0.309	-1.1087	0.3587
		7d	-.75000*	0.36509	0.045	-1.4837	-0.0163
		10d	-1.37500*	0.36509	0	-2.1087	-0.6413
		14d	-1.75000*	0.36509	0	-2.4837	-1.0163
		21d	-1.87500*	0.36509	0	-2.6087	-1.1413
		28d	-2.12500*	0.36509	0	-2.8587	-1.3913
	Mean								SD
	Control	3d	7d	10d	14d	21d	28d		Control	3d	7d	10d	14d	21d	28d
histological scoring	0.125	0.5	0.875	1.5	1.875	2	2.25		0.35355	0.53452	0.83452	0.92582	0.83452	0.75593	0.70711
