# Supplementary material for: Involvement of methylation of MicroRNA-122, −125b and -106b in regulation of Cyclin G1, CAT-1 and STAT3 target genes in isoniazid-induced liver injury
Source: BMC Pharmacol Toxicol. 2018 Mar 20;19:11. doi: 10.1186/s40360-018-0201-x (PMC5859513; doi:10.1186/s40360-018-0201-x)
Supplement: Supplementary file 2 — Serum ALT and AST levels of different groups. Supplementary data and statistical analysis for Figure S4. (XLSX 19 kb) [file 40360_2018_201_MOESM2_ESM.xlsx]

## Sheet: Fig S2
	Control	3d	7d	10d	14d	21d	28d									Control	3d	7d	10d	14d	21d	28d		Shapiro-Wilk
ALT	15.9	17.4	31.9	48	69.6	108	96.8		Shapiro-Wilk						AST	44.8	84.4	160.9	143	137.1	200.25	320		Control	0.639
	22.65	23.5	87.2	59.6	124.8	129.6	56.4		Control	0.137						119.6	63.8	157.2	159	258.9	182.8	153.2		3d	0.957
	21.45	23.6	34.2	86.4	132.4	100	67.6		3d	0.603						88	71.1	169.9	142.25	274.2	114.2	174.2		7d	0.128
	22.5	31.9	10.2	73.6	115.6	85.6	84.8		7d	0.005						80.4	95.4	93	217	177.9	435	172.2		10d	0.062
	15.45	32.8	32.2	124.4	162.8	128	94.8		10d	0.998						47.2	93.2	86.4	203.25	230.7	162	84.4		14d	0.895
	22.5	48.7	31.9	80	62	100.4	126.4		14d	0.274						109.4	117.8	172.1	217.5	241.5	163	116.2		21d	0.016
	26.4	37.6	19.7	102.8	119.6	163.2	129.6		21d	0.603						81.2	100.6	30.1	228.75	298.3	124.6	105.2		28d	0.398
	15	16.3	31.5	96	129.2	131.2	112.4		28d	0.75						71.6	87	90	209	327.6	237	239.6
Descriptives								ANOVA							Descriptives								ANOVA
ALT								ALT							AST								AST
					95% Confidence Interval for Mean				Sum of Squares	df	Mean Square	F	Sig.							95% Confidence Interval for Mean				Sum of Squares	df	Mean Square	F	Sig.
	N	Mean	Std. Deviation	Std. Error	Lower Bound	Upper Bound		Between Groups	84562.6	6	14093.8	27.015	0			N	Mean	Std. Deviation	Std. Error	Lower Bound	Upper Bound		Between Groups	181063	6	30177.1	8.365	0
Control	8	20.2313	4.22018	1.49206	16.7031	23.7594		Within Groups	25563.3	49	521.701				Control	8	80.275	26.4115	9.33786	58.1945	102.356		Within Groups	176780	49	3607.75
3d	8	28.975	10.9555	3.87334	19.816	38.134		Total	110126	55					3d	8	89.1625	16.9157	5.98062	75.0206	103.304		Total	357842	55
7d	8	34.85	22.7211	8.03312	15.8547	53.8453									7d	8	119.95	52.2371	18.4686	76.2787	163.621
10d	8	83.85	24.3507	8.60928	63.4923	104.208									10d	8	189.969	35.8039	12.6586	160.036	219.902
14d	8	114.5	33.3273	11.783	86.6377	142.362									14d	8	243.275	62.1602	21.977	191.308	295.242
21d	8	118.25	24.5963	8.69612	97.6869	138.813									21d	8	202.356	101.914	36.032	117.154	287.558
28d	8	96.1	26.2522	9.28155	74.1526	118.047									28d	8	170.625	77.5211	27.4078	105.816	235.434
Total	56	70.9652	44.7469	5.97956	58.9819	82.9485									Total	56	156.516	80.6612	10.7788	134.915	178.117
Multiple Comparisons															Multiple Comparisons
Dependent Variable:ALT															Dependent Variable:AST
	(I) VAR00001	(J) VAR00001				95% Confidence Interval										(I) VAR00001	(J) VAR00001				95% Confidence Interval
			Mean Difference (I-J)	Std. Error	Sig.	Lower Bound	Upper Bound											Mean Difference (I-J)	Std. Error	Sig.	Lower Bound	Upper Bound
LSD	Control	3d	-8.74375	11.4204	0.448	-31.6939	14.2064								LSD	Control	3d	-8.8875	30.0323	0.769	-69.2396	51.4646
		7d	-14.6188	11.4204	0.207	-37.5689	8.3314										7d	-39.675	30.0323	0.193	-100.027	20.6771
		10d	-63.61875*	11.4204	0	-86.5689	-40.6686										10d	-109.69375*	30.0323	0.001	-170.046	-49.3417
		14d	-94.26875*	11.4204	0	-117.219	-71.3186										14d	-163.00000*	30.0323	0	-223.352	-102.648
		21d	-98.01875*	11.4204	0	-120.969	-75.0686										21d	-122.08125*	30.0323	0	-182.433	-61.7292
		28d	-75.86875*	11.4204	0	-98.8189	-52.9186										28d	-90.35000*	30.0323	0.004	-150.702	-29.9979
	Mean								SD
	Control	3d	7d	10d	14d	21d	28d		Control	3d	7d	10d	14d	21d	28d
ALT	20.2313	28.975	34.85	83.85	114.5	118.25	96.1		4.22018	10.9555	22.7211	24.3507	33.3273	24.5963	26.2522
AST	80.275	89.1625	119.95	189.969	243.275	202.356	170.625		26.4115	16.9157	52.2371	35.8039	62.1602	101.914	77.5211
		*:P<0.05
