# Supplementary material for: Involvement of methylation of MicroRNA-122, −125b and -106b in regulation of Cyclin G1, CAT-1 and STAT3 target genes in isoniazid-induced liver injury
Source: BMC Pharmacol Toxicol. 2018 Mar 20;19:11. doi: 10.1186/s40360-018-0201-x (PMC5859513; doi:10.1186/s40360-018-0201-x)
Supplement: Supplementary file 3 — mRNA and protein expression levels of IL-6 and TNF-α in the liver tissue of the different groups. Supplementary data and statistical analysis for Figure S5. (XLSX 27 kb) [file 40360_2018_201_MOESM3_ESM.xlsx]

## Sheet: Fig S3
2-△△Ct															2-△△Ct
	Control	3d	7d	10d	14d	21d	28d		Shapiro-Wilk							Control	3d	7d	10d	14d	21d	28d		Shapiro-Wilk
IL-6 mRNA	1	1.96	2.12	4.25	3.6	5.07	7.89		Control	－					TNF-α mRNA	1	2.38	2.81	1.34	1.38	3.51	3.88		Control	－
	1	1.66	4.33	4.81	3.58	5.61	6.41		3d	0.096						1	0.93	1.79	1.14	2.65	2.08	2.59		3d	0.214
	1	1.41	3.78	4	3.1	5.88	5.62		7d	0.235						1	3.15	3.43	2.06	1.35	1.83	3.47		7d	0.63
	1	1.92	5.18	5.61	3.69	7.27	6.23		10d	0.693						1	1.63	2.51	3.18	2.12	4.95	2.59		10d	0.141
	1	2.54	5.03	4.5	3.47	7	6.39		14d	0.81						1	5.18	1.94	2.99	3.78	6.32	3.03		14d	0.38
	1	1.48	3.87	5.74	4.47	5.28	6.85		21d	0.246						1	1.89	3.43	1.14	1.85	2.3	3.94		21d	0.396
	1	1.34	4.62	3.04	4.05	5.82	5.01		28d	0.954						1	4.99	3.42	2.74	2.7	4.33	4.54		28d	0.608
	1	3.38	4.09	3.27	4.25	4.9	6.98									1	2.13	4.47	2.66	1.91	2.65	3.13
Descriptives								ANOVA							Descriptives								ANOVA
IL-6 mRNA								IL-6 mRNA							TNF-α mRNA								TNF-α mRNA
					95% Confidence Interval for Mean				Sum of Squares	df	Mean Square	F	Sig.							95% Confidence Interval for Mean				Sum of Squares	df	Mean Square	F	Sig.
	N	Mean	Std. Deviation	Std. Error	Lower Bound	Upper Bound		Between Groups	181.233	6	30.206	51.935	0			N	Mean	Std. Deviation	Std. Error	Lower Bound	Upper Bound		Between Groups	36.061	6	6.01	5.549	0
Control	8	1	0	0	1	1		Within Groups	28.498	49	0.582				Control	8	1	0	0	1	1		Within Groups	53.073	49	1.083
3d	8	1.9627	0.69112	0.24435	1.3849	2.5405		Total	209.732	55					3d	8	2.7857	1.5512	0.54843	1.4889	4.0825		Total	89.134	55
7d	8	4.1271	0.95876	0.33897	3.3255	4.9286									7d	8	2.9747	0.89043	0.31482	2.2303	3.7192
10d	8	4.4012	0.98205	0.34721	3.5802	5.2222									10d	8	2.1573	0.85224	0.30131	1.4448	2.8698
14d	8	3.7748	0.44928	0.15884	3.3992	4.1504									14d	8	2.2169	0.80682	0.28526	1.5424	2.8915
21d	8	5.854	0.86291	0.30508	5.1326	6.5754									21d	8	3.4951	1.59012	0.56219	2.1657	4.8245
28d	8	6.4225	0.87377	0.30892	5.692	7.153									28d	8	3.3957	0.69071	0.2442	2.8183	3.9731
Total	56	3.9346	1.95277	0.26095	3.4117	4.4576									Total	56	2.5751	1.27304	0.17012	2.2341	2.916
Multiple Comparisons															Multiple Comparisons
Dependent Variable:实验IL6mRNA															Dependent Variable:TNF-α mRNA
	(I) VAR00001	(J) VAR00001				95% Confidence Interval										(I) VAR00001	(J) VAR00001				95% Confidence Interval
			Mean Difference (I-J)	Std. Error	Sig.	Lower Bound	Upper Bound											Mean Difference (I-J)	Std. Error	Sig.	Lower Bound	Upper Bound
LSD	Control	3d	-.96274*	0.38131	0.015	-1.729	-0.1965								LSD	Control	3d	-1.78569*	0.52037	0.001	-2.8314	-0.74
		7d	-3.12707*	0.38131	0	-3.8933	-2.3608										7d	-1.97474*	0.52037	0	-3.0205	-0.929
		10d	-3.40119*	0.38131	0	-4.1675	-2.6349										10d	-1.15727*	0.52037	0.031	-2.203	-0.1116
		14d	-2.77479*	0.38131	0	-3.5411	-2.0085										14d	-1.21694*	0.52037	0.023	-2.2627	-0.1712
		21d	-4.85400*	0.38131	0	-5.6203	-4.0877										21d	-2.49509*	0.52037	0	-3.5408	-1.4494
		28d	-5.42251*	0.38131	0	-6.1888	-4.6562										28d	-2.39570*	0.52037	0	-3.4414	-1.35
	Mean								SD
	Control	3d	7d	10d	14d	21d	28d		Control	3d	7d	10d	14d	21d	28d
IL-6	1	1.9627	4.1271	4.4012	3.7748	5.854	6.4225		0	0.69112	0.95876	0.98205	0.44928	0.86291	0.87377
TNF-α	1	2.7857	2.9747	2.1573	2.2169	3.4951	3.3957		0	1.5512	0.89043	0.85224	0.80682	1.59012	0.69071
	*:P<0.05
	Control	3d	7d	10d	14d	21d	28d		Shapiro-Wilk							Control	3d	7d	10d	14d	21d	28d		Shapiro-Wilk
IL-6 protein	106	109.52	123.57	132.98	161.62	120.64	94.29		Control	0.836					TNF-α protein	142	173	194	192	212	279	273		Control	0.467
	100.15	101.86	106.54	92.54	127.08	110.1	103.12		3d	0.588						101	206	230	199	192	253	258		3d	0.487
	80.83	105.42	103.07	140.93	172.75	122.4	148.3		7d	0.318						152	215	268	229	276	236	253		7d	0.85
	90.19	96	117.13	164.78	164.55	131.81	111.86		10d	0.952						136	105	165	216	253	262	257		10d	0.691
	76.14	85.83	123.57	118.3	145.82	123.57	144.88		14d	0.591						120	121	237	235	228	274	293		14d	0.895
	83.17	90.83	119.47	125.91	164.55	138.74	192.54		21d	0.685						126	176	203	212	234	241	262		21d	0.416
	94.88	103.66	97.22	117.13	139.38	118.3	158.88		28d	0.325						141	149	186	188	183	238	325		28d	0.164
	111.27	110.73	127.13	101.9	146.4	141.13	96.63									148	220	202	202	212	253	297
Descriptives								ANOVA							Descriptives								ANOVA
IL-6 Protein								IL-6 Protein							TNF-α protein								TNF-α protein
					95% Confidence Interval for Mean				Sum of Squares	df	Mean Square	F	Sig.							95% Confidence Interval for Mean				Sum of Squares	df	Mean Square	F	Sig.
	N	Mean	Std. Deviation	Std. Error	Lower Bound	Upper Bound		Between Groups	19208	6	3201.33	9.078	0			N	Mean	Std. Deviation	Std. Error	Lower Bound	Upper Bound		Between Groups	112977	6	18829.5	24.661	0
Control	8	92.8283	12.5029	4.42043	82.3756	103.281		Within Groups	17280	49	352.653				Control	8	133.25	16.8247	5.94844	119.184	147.316		Within Groups	37413.1	49	763.533
3d	8	100.479	8.87322	3.13716	93.061	107.897		Total	36488	55					3d	8	170.625	42.9782	15.1951	134.694	206.556		Total	150390	55
7d	8	114.711	11.0038	3.89042	105.512	123.911									7d	8	210.625	32.645	11.5418	183.333	237.917
10d	8	124.308	22.6513	8.00844	105.371	143.245									10d	8	209.125	16.9574	5.99535	194.948	223.302
14d	8	152.769	15.5081	5.48293	139.804	165.734									14d	8	223.75	30.8302	10.9001	197.975	249.525
21d	8	125.836	10.5876	3.74329	116.984	134.687									21d	8	254.5	16.2041	5.729	240.953	268.047
28d	8	131.312	35.3094	12.4838	101.793	160.832									28d	8	277.25	25.46	9.00149	255.965	298.535
Total	56	120.321	25.7569	3.44191	113.423	127.218									Total	56	211.304	52.2911	6.98769	197.3	225.307
Multiple Comparisons															Multiple Comparisons
IL-6 Protein															TNF-α protein
	(I) VAR00001	(J) VAR00001				95% Confidence Interval										(I) VAR00001	(J) VAR00001				95% Confidence Interval
			Mean Difference (I-J)	Std. Error	Sig.	Lower Bound	Upper Bound											Mean Difference (I-J)	Std. Error	Sig.	Lower Bound	Upper Bound
LSD	Control	3d	-7.651	9.38953	0.419	-26.52	11.218								LSD	Control	3d	-37.37500*	13.8161	0.009	-65.1394	-9.6106
		7d	-21.88306*	9.38953	0.024	-40.752	-3.0141										7d	-77.37500*	13.8161	0	-105.139	-49.6106
		10d	-31.48019*	9.38953	0.002	-50.3492	-12.6112										10d	-75.87500*	13.8161	0	-103.639	-48.1106
		14d	-59.94056*	9.38953	0	-78.8095	-41.0716										14d	-90.50000*	13.8161	0	-118.264	-62.7356
		21d	-33.00756*	9.38953	0.001	-51.8765	-14.1386										21d	-121.25000*	13.8161	0	-149.014	-93.4856
		28d	-38.48394*	9.38953	0	-57.3529	-19.615										28d	-144.00000*	13.8161	0	-171.764	-116.236
	Mean								SD
	Control	3d	7d	10d	14d	21d	28d		Control	3d	7d	10d	14d	21d	28d
IL-6	92.8283	100.479	114.711	124.308	152.769	125.836	131.312		12.5029	8.87322	11.0038	22.6513	15.5081	10.5876	35.3094
TNF-α	133.25	170.625	210.625	209.125	223.75	254.5	277.25		16.8247	42.9782	32.645	16.9574	30.8302	16.2041	25.46
	*:P<0.05
