# Supplementary material for: Involvement of methylation of MicroRNA-122, −125b and -106b in regulation of Cyclin G1, CAT-1 and STAT3 target genes in isoniazid-induced liver injury
Source: BMC Pharmacol Toxicol. 2018 Mar 20;19:11. doi: 10.1186/s40360-018-0201-x (PMC5859513; doi:10.1186/s40360-018-0201-x)
Supplement: Supplementary file 4 — Expression levels of miR-122, miR-125b, and miR-106b in the liver tissue of different groups. Supplementary data and statistical analysis for Figure S6. (XLSX 24 kb) [file 40360_2018_201_MOESM4_ESM.xlsx]

## Sheet: Fig S4
2-△△Ct																	2-△△Ct																2-△△Ct
	Control	3d	7d	10d	14d	21d	28d		Shapiro-Wilk									Control	3d	7d	10d	14d	21d	28d		Shapiro-Wilk								Control	3d	7d	10d	14d	21d	28d		Shapiro-Wilk
MiR-122 expression	1	0.7	0.56	0.31	0.21	0.33	0.53		Control	－							MiR-125b expression	1	0.7	0.7	0.19	0.27	0.03	0.11		Control	－						MiR-106b expression	1	0.69	0.63	0.72	0.48	0.21	0.21		Control	－
	1	0.63	0.55	0.09	0.17	0.22	0.54		3d	0.61								1	0.46	0.42	0.32	0.18	0.13	0.14		3d	0.787							1	1.17	0.56	0.37	0.34	0.37	0.4		3d	0.005
	1	0.6	0.77	0.4	0.45	0.51	0.4		7d	0.528								1	0.98	0.75	0.23	0.34	0.12	0.21		7d	0.028							1	0.59	0.49	0.57	0.33	0.24	0.39		7d	0.743
	1	0.49	0.52	0.33	0.17	0.36	0.35		10d	0.957								1	0.71	1.39	0.3	0.21	0.09	0.05		10d	0.143							1	0.72	0.38	0.27	0.41	0.26	0.31		10d	0.986
	1	0.55	0.22	0.26	0.14	0.35	0.15		14d	0.36								1	1.22	0.44	0.58	0.19	0.05	0.07		14d	0.582							1	0.63	0.71	0.54	0.52	0.33	0.48		14d	0.681
	1	0.45	0.39	0.64	0.24	0.33	0.36		21d	0.495								1	0.95	0.62	0.4	0.29	0.08	0.22		21d	0.912							1	0.77	0.7	0.42	0.42	0.33	0.49		21d	0.966
	1	0.62	0.71	0.37	0.33	0.12	0.46		28d	0.933								1	1.19	0.54	0.22	0.04	0.17	0.19		28d	0.618							1	0.65	0.6	0.43	0.48	0.29	0.29		28d	0.674
	1	0.44	0.72	0.49	0.35	0.14	0.7											1	0.82	0.36	0.28	0.21	0.06	0.13										1	0.58	0.47	0.5	0.44	0.15	0.29
Descriptives									ANOVA								Descriptives								ANOVA								Descriptives								ANOVA
miR-122 expression									miR-122 expression								MiR-125b expression								MiR-125b expression								MiR-106b expression								MiR-106b expression
					95% Confidence Interval for Mean					Sum of Squares	df	Mean Square	F	Sig.								95% Confidence Interval for Mean				Sum of Squares	df	Mean Square	F	Sig.								95% Confidence Interval for Mean				Sum of Squares	df	Mean Square	F	Sig.
	N	Mean	Std. Deviation	Std. Error	Lower Bound	Upper Bound			Between Groups	3.045	6	0.507	28.659	0				N	Mean	Std. Deviation	Std. Error	Lower Bound	Upper Bound		Between Groups	6.579	6	1.097	37.3	0				N	Mean	Std. Deviation	Std. Error	Lower Bound	Upper Bound		Between Groups	2.942	6	0.49	39.192	0
Control	8	1	0	0	1	1			Within Groups	0.868	49	0.018					Control	8	1	0	0	1	1		Within Groups	1.44	49	0.029					Control	8	1	0	0	1	1		Within Groups	0.613	49	0.013
3d	8	0.56	0.0935	0.03306	0.4818	0.6382			Total	3.912	55						3d	8	0.8789	0.26038	0.09206	0.6612	1.0966		Total	8.02	55						3d	8	0.725	0.18972	0.06708	0.5663	0.8836		Total	3.554	55
7d	8	0.555	0.18447	0.06522	0.4008	0.7092											7d	8	0.6524	0.32754	0.1158	0.3786	0.9263										7d	8	0.5669	0.11397	0.0403	0.4716	0.6621
10d	8	0.3613	0.16181	0.05721	0.226	0.4965											10d	8	0.3154	0.12765	0.04513	0.2087	0.4221										10d	8	0.4776	0.13709	0.04847	0.363	0.5923
14d	8	0.2575	0.10859	0.03839	0.1667	0.3483											14d	8	0.2155	0.09098	0.03217	0.1395	0.2916										14d	8	0.4276	0.06814	0.02409	0.3707	0.4846
21d	8	0.295	0.12884	0.04555	0.1873	0.4027											21d	8	0.0912	0.04643	0.01642	0.0524	0.1301										21d	8	0.2722	0.07122	0.02518	0.2126	0.3317
28d	8	0.4363	0.16309	0.05766	0.2999	0.5726											28d	8	0.14	0.06302	0.02228	0.0873	0.1927										28d	8	0.3577	0.10036	0.03548	0.2738	0.4416
Total	56	0.495	0.26671	0.03564	0.4236	0.5664											Total	56	0.4705	0.38185	0.05103	0.3682	0.5728										Total	56	0.5467	0.25422	0.03397	0.4786	0.6148
Multiple Comparisons																	Multiple Comparisons																Multiple Comparisons
Dependent Variable: miR-122 expression																	Dependent Variable: MiR-125b expression																Dependent Variable: MiR-106b expression
	(I) VAR00001	(J) VAR00001				95% Confidence Interval												(I) VAR00001	(J) VAR00001				95% Confidence Interval											(I) VAR00001	(J) VAR00001				95% Confidence Interval
			Mean Difference (I-J)	Std. Error	Sig.	Lower Bound	Upper Bound													Mean Difference (I-J)	Std. Error	Sig.	Lower Bound	Upper Bound												Mean Difference (I-J)	Std. Error	Sig.	Lower Bound	Upper Bound
LSD	Control	3d	.44000*	0.06653	0	0.3063	0.5737										LSD	Control	3d	0.12113	0.08573	0.164	-0.0511	0.2934									LSD	Control	3d	0.27504	0.05592	0	0.1627	0.3874
		7d	.44500*	0.06653	0	0.3113	0.5787												7d	.34755*	0.08573	0	0.1753	0.5198											7d	0.43315*	0.05592	0	0.3208	0.5455
		10d	.63875*	0.06653	0	0.505	0.7725												10d	.68462*	0.08573	0	0.5123	0.8569											10d	0.52235*	0.05592	0	0.41	0.6347
		14d	.74250*	0.06653	0	0.6088	0.8762												14d	.78448*	0.08573	0	0.6122	0.9568											14d	0.57235*	0.05592	0	0.46	0.6847
		21d	.70500*	0.06653	0	0.5713	0.8387												21d	.90876*	0.08573	0	0.7365	1.081											21d	0.72785*	0.05592	0	0.6155	0.8402
		28d	.56375*	0.06653	0	0.43	0.6975												28d	.86000*	0.08573	0	0.6877	1.0323											28d	0.64228*	0.05592	0	0.5299	0.7547
	Mean								SD
	Control	3d	7d	10d	14d	21d	28d		Control	3d	7d	10d	14d	21d	28d
miR-122	1	0.56	0.555	0.3613	0.2575	0.295	0.4363		0	0.0935	0.18447	0.16181	0.10859	0.12884	0.16309
miR-125b	1	0.8789	0.6524	0.3154	0.2155	0.0912	0.14		0	0.26038	0.32754	0.12765	0.09098	0.04643	0.06302
miR-106b	1	0.725	0.5669	0.4776	0.4276	0.2722	0.3577		0	0.18972	0.11397	0.13709	0.06814	0.07122	0.10036
