# Supplementary material for: Involvement of methylation of MicroRNA-122, −125b and -106b in regulation of Cyclin G1, CAT-1 and STAT3 target genes in isoniazid-induced liver injury
Source: BMC Pharmacol Toxicol. 2018 Mar 20;19:11. doi: 10.1186/s40360-018-0201-x (PMC5859513; doi:10.1186/s40360-018-0201-x)
Supplement: Supplementary file 6 — DNA methylation at particular CG dinucleotides within the gene promoter of miR-122, miR-125b, and miR-106b in liver tissues from INH-administered rats . Supplementary data and statistical analysis for Figure S7. (XLSX 25 kb) [file 40360_2018_201_MOESM6_ESM.xlsx]

## Sheet: Fig S5
																		2-△△Ct
	Control	3d	7d	10d	14d	21d	28d			Shapiro-Wilk									Control	3d	7d	10d	14d	21d	28d		Shapiro-Wilk								Control	3d	7d	10d	14d	21d	28d		Shapiro-Wilk
MiR-122 methylation	0.43	0.31	0.74	0.51	0.69	0.9	0.78			Control	0.531							MiR-125b Methylation	0.41	0.56	0.7	0.81	0.5	0.86	0.94		Control	0.204						MiR-106b methylation	0.3	0.32	0.77	0.8	0.41	0.81	0.99		Control	0.529
	0.5	0.46	0.46	0.71	0.85	0.92	0.93			3d	0.824								0.35	0.46	0.38	0.62	0.41	0.69	0.75		3d	0.768							0.4	0.73	0.62	0.84	0.92	0.95	0.65		3d	0.649
	0.46	0.39	0.59	0.65	0.66	0.73	0.71			7d	0.476								0.51	0.27	0.87	0.36	0.77	0.74	0.58		7d	0.829							0.32	0.41	0.5	0.67	0.75	0.94	0.82		7d	0.704
	0.25	0.58	0.56	0.39	0.58	0.6	0.96			10d	0.239								0.3	0.45	0.48	0.46	0.95	0.63	0.56		10d	0.801							0.51	0.48	0.43	0.51	0.61	0.88	0.32		10d	0.943
	0.37	0.44	0.73	0.38	0.8	0.77	0.83			14d	0.889								0.31	0.35	0.64	0.77	0.51	0.75	0.5		14d	0.771							0.38	0.54	0.66	0.71	0.66	0.96	0.76		14d	0.933
	0.35	0.5	0.62	0.36	0.62	0.67	0.74			21d	0.764								0.56	0.5	0.47	0.29	0.69	0.54	0.71		21d	0.652							0.5	0.33	0.45	0.9	0.49	0.99	0.54		21d	0.07
	0.28	0.34	0.48	0.67	0.53	0.51	0.66			28d	0.449								0.5	0.53	0.54	0.56	0.57	0.81	0.85		28d	0.458							0.44	0.28	0.54	0.58	0.52	0.63	0.94		28d	0.46
	0.27	0.29	0.58	0.53	0.7	0.63	0.73												0.33	0.38	0.63	0.64	0.75	0.86	0.53										0.34	0.61	0.71	0.64	0.68	0.54	1
Descriptives										ANOVA								Descriptives								ANOVA								Descriptives								ANOVA
miR-122 methylation										miR-122 methylation								miR-125b methylation								miR-125 methylation								miR-106b methylation								miR-106b methylation
					95% Confidence Interval for Mean						Sum of Squares	df	Mean Square	F	Sig.								95% Confidence Interval for Mean				Sum of Squares	df	Mean Square	F	Sig.								95% Confidence Interval for Mean				Sum of Squares	df	Mean Square	F	Sig.
	N	Mean	Std. Deviation	Std. Error	Lower Bound	Upper Bound				Between Groups	1.208	6	0.201	15.289	0				N	Mean	Std. Deviation	Std. Error	Lower Bound	Upper Bound		Between Groups	0.696	6	0.116	5.482	0				N	Mean	Std. Deviation	Std. Error	Lower Bound	Upper Bound		Between Groups	1.178	6	0.196	7.831	0
Control	8	0.3637	0.09349	0.03306	0.2856	0.4419				Within Groups	0.645	49	0.013					Control	8	0.4105	0.10159	0.03592	0.3256	0.4955		Within Groups	1.036	49	0.021					Control	8	0.3988	0.07936	0.02806	0.3324	0.4651		Within Groups	1.228	49	0.025
3d	8	0.4138	0.09999	0.03535	0.3302	0.4973				Total	1.854	55						3d	8	0.4364	0.09853	0.03484	0.354	0.5188		Total	1.732	55						3d	8	0.4625	0.15746	0.05567	0.3309	0.5941		Total	2.406	55
7d	8	0.595	0.10198	0.03606	0.5097	0.6803												7d	8	0.5905	0.15386	0.0544	0.4619	0.7191										7d	8	0.585	0.12433	0.04396	0.4811	0.6889
10d	8	0.525	0.1402	0.04957	0.4078	0.6422												10d	8	0.5636	0.18464	0.06528	0.4092	0.7179										10d	8	0.7063	0.1333	0.04713	0.5948	0.8177
14d	8	0.6788	0.1071	0.03786	0.5892	0.7683												14d	8	0.6421	0.17672	0.06248	0.4944	0.7899										14d	8	0.63	0.16142	0.05707	0.495	0.765
21d	8	0.7162	0.14342	0.05071	0.5963	0.8362												21d	8	0.7343	0.1138	0.04024	0.6392	0.8295										21d	8	0.8375	0.16714	0.05909	0.6978	0.9772
28d	8	0.7925	0.1066	0.03769	0.7034	0.8816												28d	8	0.6777	0.16136	0.05705	0.5428	0.8126										28d	8	0.7525	0.23909	0.08453	0.5526	0.9524
Total	56	0.5836	0.18358	0.02453	0.5344	0.6327												Total	56	0.5793	0.17744	0.02371	0.5318	0.6268										Total	56	0.6246	0.20916	0.02795	0.5686	0.6807
Multiple Comparisons																		Multiple Comparisons																Multiple Comparisons
Dependent Variable: miR-122 methylation																		Dependent Variable: miR-125 methylation																Dependent Variable: miR-106b methylation
	(I) VAR00001	(J) VAR00001				95% Confidence Interval													(I) VAR00001	(J) VAR00001				95% Confidence Interval											(I) VAR00001	(J) VAR00001				95% Confidence Interval
			Mean Difference (I-J)	Std. Error	Sig.	Lower Bound	Upper Bound														Mean Difference (I-J)	Std. Error	Sig.	Lower Bound	Upper Bound												Mean Difference (I-J)	Std. Error	Sig.	Lower Bound	Upper Bound
LSD	Control	3d	-0.05	0.05738	0.388	-0.1653	0.0653											LSD	Control	3d	-0.02588	0.07271	0.723	-0.172	0.1202									LSD	Control	3d	-0.06375	0.07916	0.425	-0.2228	0.0953
		7d	-.23125*	0.05738	0	-0.3466	-0.1159													7d	-.18000*	0.07271	0.017	-0.3261	-0.0339											7d	-.18625*	0.07916	0.023	-0.3453	-0.0272
		10d	-.16125*	0.05738	0.007	-0.2766	-0.0459													10d	-.15304*	0.07271	0.04	-0.2991	-0.0069											10d	-.30750*	0.07916	0	-0.4666	-0.1484
		14d	-.31500*	0.05738	0	-0.4303	-0.1997													14d	-.23162*	0.07271	0.003	-0.3777	-0.0855											14d	-.23125*	0.07916	0.005	-0.3903	-0.0722
		21d	-.35250*	0.05738	0	-0.4678	-0.2372													21d	-.32382*	0.07271	0	-0.4699	-0.1777											21d	-.43875*	0.07916	0	-0.5978	-0.2797
		28d	-.42875*	0.05738	0	-0.5441	-0.3134													28d	-.26714*	0.07271	0.001	-0.4132	-0.121											28d	-.35375*	0.07916	0	-0.5128	-0.1947
	Mean									SD
	Control	3d	7d	10d	14d	21d	28d			Control	3d	7d	10d	14d	21d	28d
miR-122	0.3637	0.4138	0.595	0.525	0.6788	0.7162	0.7925			0.09349	0.09999	0.10198	0.1402	0.1071	0.14342	0.1066
miR-125b	0.4105	0.4364	0.5905	0.5636	0.6421	0.7343	0.6777			0.10159	0.09853	0.15386	0.18464	0.17672	0.1138	0.16136
miR-106b	0.3988	0.4625	0.585	0.7063	0.63	0.8375	0.7525			0.07936	0.15746	0.12433	0.1333	0.16142	0.16714	0.23909
	*:P<0.05
