# Supplementary material for: Involvement of methylation of MicroRNA-122, −125b and -106b in regulation of Cyclin G1, CAT-1 and STAT3 target genes in isoniazid-induced liver injury
Source: BMC Pharmacol Toxicol. 2018 Mar 20;19:11. doi: 10.1186/s40360-018-0201-x (PMC5859513; doi:10.1186/s40360-018-0201-x)
Supplement: Supplementary file 7 — mRNA and protein expression levels of Cycling G1 and CAT-1 in the liver tissue of the different groups. Supplementary data and statistical analysis for Figure S8. (XLSX 27 kb) [file 40360_2018_201_MOESM7_ESM.xlsx]

## Sheet: Fig S6
2-△△Ct															2-△△Ct
	Control	3d	7d	10d	14d	21d	28d		Shapiro-Wilk							Control	3d	7d	10d	14d	21d	28d		Shapiro-Wilk
CyclingG1 mRNA	1	1.65	1.8	2.46	3.27	4.57	5.4		Control	－					CAT-1 mRNA	1	1.02	0.83	0.54	1.34	1.58	1.23		Control	－
	1	1.93	2.29	2.31	2.65	4.38	5.96		3d	0.813						1	1.52	1.01	1.66	2.83	1.78	1.6		3d	0.879
	1	1.48	2.06	2.83	3.4	4.02	4.88		7d	0.48						1	1.04	1.02	1.01	2.38	1.49	3.23		7d	0.369
	1	1.09	1.38	1.42	2.24	5.82	4.86		10d	0.474						1	1.18	1.4	1.97	2.98	2.06	2.21		10d	0.606
	1	1.13	1.53	2.32	3.07	3.74	5.1		14d	0.643						1	1.25	1.6	1.57	3.08	2.59	2.61		14d	0.149
	1	0.9	1.91	2.09	3.62	4.26	4.38		21d	0.458						1	0.89	1.35	1.33	1.47	1.93	1.68		21d	0.152
	1	1.18	2.16	2.25	3.86	3.18	4.05		28d	0.829						1	1.36	1.52	1.99	1.73	1.57	4.08		28d	0.676
	1	1.45	2.23	3.64	3.51	4.4	3.94									1	1.08	2.33	1.42	2.76	3.01	2.28
Descriptives								ANOVA							Descriptives								ANOVA
CyclingG1 mRNA								CyclingG1 mRNA							CAT-1 mRNA								CAT-1 mRNA
					95% Confidence Interval for Mean				Sum of Squares	df	Mean Square	F	Sig.							95% Confidence Interval for Mean				Sum of Squares	df	Mean Square	F	Sig.
	N	Mean	Std. Deviation	Std. Error	Lower Bound	Upper Bound		Between Groups	101.579	6	16.93	60.513	0			N	Mean	Std. Deviation	Std. Error	Lower Bound	Upper Bound		Between Groups	14.84	6	2.473	7.978	0
Control	8	1	0	0	1	1		Within Groups	13.709	49	0.28				Control	8	1	0	0	1	1		Within Groups	15.191	49	0.31
3d	8	1.3512	0.33821	0.11957	1.0685	1.634		Total	115.288	55					3d	8	1.1675	0.20292	0.07174	0.9978	1.3371		Total	30.031	55
7d	8	1.92	0.33132	0.11714	1.643	2.197									7d	8	1.3834	0.47061	0.16639	0.9899	1.7768
10d	8	2.415	0.63446	0.22432	1.8846	2.9454									10d	8	1.4371	0.48815	0.17259	1.0289	1.8452
14d	8	3.2025	0.53371	0.1887	2.7563	3.6487									14d	8	2.3209	0.70731	0.25007	1.7296	2.9123
21d	8	4.2963	0.76041	0.26885	3.6605	4.932									21d	8	2	0.54061	0.19114	1.5481	2.452
28d	8	4.8212	0.68457	0.24203	4.2489	5.3936									28d	8	2.3661	0.93629	0.33103	1.5833	3.1488
Total	56	2.7152	1.44781	0.19347	2.3275	3.1029									Total	56	1.6678	0.73893	0.09874	1.47	1.8657
Multiple Comparisons															Multiple Comparisons
Dependent Variable: CyclingG1 mRNA															Dependent Variable: CAT-1 mRNA
	(I) VAR00001	(J) VAR00001				95% Confidence Interval										(I) VAR00001	(J) VAR00001				95% Confidence Interval
			Mean Difference (I-J)	Std. Error	Sig.	Lower Bound	Upper Bound											Mean Difference (I-J)	Std. Error	Sig.	Lower Bound	Upper Bound
LSD	Control	3d	-0.35125	0.26447	0.19	-0.8827	0.1802								LSD	Control	3d	-0.16747	0.2784	0.55	-0.7269	0.392
		7d	-.92000*	0.26447	0.001	-1.4515	-0.3885										7d	-0.38336	0.2784	0.175	-0.9428	0.1761
		10d	-1.41500*	0.26447	0	-1.9465	-0.8835										10d	-0.43705	0.2784	0.123	-0.9965	0.1224
		14d	-2.20250*	0.26447	0	-2.734	-1.671										14d	-1.32093*	0.2784	0	-1.8804	-0.7615
		21d	-3.29625*	0.26447	0	-3.8277	-2.7648										21d	-1.00005*	0.2784	0.001	-1.5595	-0.4406
		28d	-3.82125*	0.26447	0	-4.3527	-3.2898										28d	-1.36608*	0.2784	0	-1.9255	-0.8066
	Mean								SD
	Control	3d	7d	10d	14d	21d	28d		Control	3d	7d	10d	14d	21d	28d
CyclingG1	1	1.3512	1.92	2.415	3.2025	4.2963	4.8212		0	0.33821	0.33132	0.63446	0.53371	0.76041	0.68457
CAT-1	1	1.1675	1.3834	1.4371	2.3209	2	2.3661		0	0.20292	0.47061	0.48815	0.70731	0.54061	0.93629
	Control	3d	7d	10d	14d	21d	28d		Shapiro-Wilk							Control	3d	7d	10d	14d	21d	28d		Shapiro-Wilk
CyclingG1 protein	186	225.43	237.26	229.37	330.59	331.91	310.87		Control	0.437					CAT-1 protein	752	943	936	922	1050	1027	1414		Control	0.213
	195.2	208.34	225.43	289.84	356.88	316.13	345.05		3d	0.115						775	794	886	899	1032	1013	1545		3d	0.452
	230.69	188.63	205.71	280.64	338.48	327.96	316.13		7d	0.763						775	962	916	938	932	1046	1400		7d	0.457
	214.92	182.05	266.18	304.3	287.21	300.36	370.03		10d	0.298						798	794	943	922	956	1246	1522		10d	0.722
	192.57	180.74	210.97	230.69	285.9	293.79	325.33		14d	0.313						836	822	920	906	1158	1242	1484		14d	0.276
	192.57	226.75	247.78	267.5	356.88	330.59	385.8		21d	0.041						742	892	825	918	1078	1186	1424		21d	0.177
	178.11	197.83	256.98	239.89	312.19	304.3	380.54		28d	0.477						882	878	848	929	958	1270	1424		28d	0.145
	200.57	184.68	220.17	281.95	274.07	235.95	352.94									882	873	897	903	960	1116	1662
Descriptives								ANOVA							Descriptives								ANOVA
CyclingG1 protein								CyclingG1 protein							CAT-1 protein								CAT-1 protein
					95% Confidence Interval for Mean				Sum of Squares	df	Mean Square	F	Sig.							95% Confidence Interval for Mean				Sum of Squares	df	Mean Square	F	Sig.
	N	Mean	Std. Deviation	Std. Error	Lower Bound	Upper Bound		Between Groups	167845	6	27974.2	40.33	0			N	Mean	Std. Deviation	Std. Error	Lower Bound	Upper Bound		Between Groups	2.60323e+06	6	433872	88.355	0
Control	8	198.829	16.7437	5.91978	184.831	212.827		Within Groups	33988.1	49	693.634				Control	8	805.25	55.3502	19.5693	758.976	851.524		Within Groups	240617	49	4910.55
3d	8	199.306	18.8596	6.66787	183.539	215.073		Total	201833	55					3d	8	869.75	63.4772	22.4426	816.682	922.818		Total	2.84385e+06	55
7d	8	233.81	21.9065	7.74514	215.496	252.124									7d	8	896.375	41.7986	14.7781	861.431	931.319
10d	8	265.522	28.722	10.1548	241.51	289.535									10d	8	917.125	13.506	4.77507	905.834	928.416
14d	8	317.775	32.8261	11.6058	290.332	345.218									14d	8	1015.5	77.9872	27.5726	950.301	1080.7
21d	8	305.124	31.4994	11.1367	278.79	331.458									21d	8	1143.25	106.155	37.5313	1054.5	1232
28d	8	348.336	29.0651	10.2761	324.037	372.635									28d	8	1484.38	89.4458	31.6239	1409.6	1559.15
Total	56	266.957	60.578	8.09507	250.735	283.18									Total	56	1018.8	227.39	30.3863	957.908	1079.7
Multiple Comparisons															Multiple Comparisons
Dependent Variable: CyclingG1 protein															Dependent Variable: CAT-1 protein
	(I) VAR00001	(J) VAR00001				95% Confidence Interval										(I) VAR00001	(J) VAR00001				95% Confidence Interval
			Mean Difference (I-J)	Std. Error	Sig.	Lower Bound	Upper Bound											Mean Difference (I-J)	Std. Error	Sig.	Lower Bound	Upper Bound
LSD	Control	3d	-0.4775	13.1685	0.971	-26.9405	25.9855								LSD	Control	3d	-64.5	35.0377	0.072	-134.911	5.9108
		7d	-34.98125*	13.1685	0.011	-61.4443	-8.5182										7d	-91.12500*	35.0377	0.012	-161.536	-20.7142
		10d	-66.69375*	13.1685	0	-93.1568	-40.2307										10d	-111.87500*	35.0377	0.002	-182.286	-41.4642
		14d	-118.94625*	13.1685	0	-145.409	-92.4832										14d	-210.25000*	35.0377	0	-280.661	-139.839
		21d	-106.29500*	13.1685	0	-132.758	-79.832										21d	-338.00000*	35.0377	0	-408.411	-267.589
		28d	-149.50750*	13.1685	0	-175.97	-123.044										28d	-679.12500*	35.0377	0	-749.536	-608.714
	Mean								SD
	Control	3d	7d	10d	14d	21d	28d		Control	3d	7d	10d	14d	21d	28d
CyclingG1	198.829	199.306	233.81	265.522	317.775	305.124	348.336		16.7437	18.8596	21.9065	28.722	32.8261	31.4994	29.0651
CAT-1	805.25	869.75	896.375	917.125	1015.5	1143.25	1484.38		55.3502	63.4772	41.7986	13.506	77.9872	106.155	89.4458
