# Supplementary material for: Involvement of methylation of MicroRNA-122, −125b and -106b in regulation of Cyclin G1, CAT-1 and STAT3 target genes in isoniazid-induced liver injury
Source: BMC Pharmacol Toxicol. 2018 Mar 20;19:11. doi: 10.1186/s40360-018-0201-x (PMC5859513; doi:10.1186/s40360-018-0201-x)
Supplement: Supplementary file 8 — mRNA and protein expression levels of STAT3 and MAPK14 in the liver tissue of different groups. Supplementary data and statistical analysis for Figure S9. (XLSX 28 kb) [file 40360_2018_201_MOESM8_ESM.xlsx]

## Sheet: Fig S7
2-△△Ct																2-△△Ct
	Control	3d	7d	10d	14d	21d	28d		Shapiro-Wilk								Control	3d	7d	10d	14d	21d	28d		Shapiro-Wilk
STAT3 mRNA	1	1.7	2.1	1.65	1.9	1.18	1.78		Control	－						MAPK14 mRNA	1	2.96	1.28	4.4	3.72	5.85	5.14		Control	－
	1	1.01	1.87	6.5	6.16	2.08	5.19		3d	0.161							1	1.03	2.27	5.29	2.81	5.14	2.78		3d	0.796
	1	3.05	1.39	2.07	4.48	4.81	7.85		7d	0.227							1	3.15	1.29	1.13	6.1	5.92	3.64		7d	0.526
	1	2.04	1.66	6.2	8.31	2.56	1.29		10d	0.142							1	1.98	2	1.96	3.47	6.58	4.94		10d	0.642
	1	3.86	2.26	4.49	7.5	3.5	5.71		14d	0.209							1	2.4	2.61	1.48	7.18	7.38	4.04		14d	0.16
	1	1.08	3.1	2.78	7.02	4.71	3.75		21d	0.948							1	1.5	1.79	2.46	2.96	4.62	1		21d	0.773
	1	1.04	1.65	1.59	2.02	3.56	3.59		28d	0.705							1	2.16	1.07	2.58	4.72	5.63	3.72		28d	0.441
	1	1.93	3.42	7.2	8.69	6.54	7.3										1	1.39	2.77	3.73	2.61	4.85	1.39
Descriptives								ANOVA								Descriptives								ANOVA
STAT3 mRNA								STAT3 mRNA								MAPK14 mRNA								MAPK14 mRNA
					95% Confidence Interval for Mean				Sum of Squares	df	Mean Square	F	Sig.								95% Confidence Interval for Mean				Sum of Squares	df	Mean Square	F	Sig.
	N	Mean	Std. Deviation	Std. Error	Lower Bound	Upper Bound		Between Groups	133.132	6	22.189	6.786	0				N	Mean	Std. Deviation	Std. Error	Lower Bound	Upper Bound		Between Groups	121.581	6	20.264	15.683	0
Control	8	1	0	0	1	1		Within Groups	160.209	49	3.27					Control	8	1	0	0	1	1		Within Groups	63.313	49	1.292
3d	8	1.9633	1.02821	0.36353	1.1037	2.8229		Total	293.341	55						3d	8	2.073	0.75178	0.26579	1.4445	2.7015		Total	184.894	55
7d	8	2.1808	0.7236	0.25583	1.5759	2.7858										7d	8	1.8853	0.63984	0.22622	1.3504	2.4202
10d	8	4.0593	2.33291	0.82481	2.1089	6.0097										10d	8	2.8792	1.46463	0.51783	1.6547	4.1037
14d	8	5.761	2.68269	0.94848	3.5182	8.0038										14d	8	4.1968	1.66833	0.58984	2.802	5.5915
21d	8	3.6177	1.71639	0.60684	2.1828	5.0527										21d	8	5.7461	0.91569	0.32375	4.9806	6.5116
28d	8	4.5563	2.39184	0.84564	2.5567	6.5559										28d	8	3.3311	1.51763	0.53656	2.0623	4.5999
Total	56	3.3055	2.30943	0.30861	2.687	3.924										Total	56	3.0159	1.8335	0.24501	2.5249	3.5069
Multiple Comparisons																Multiple Comparisons
Dependent Variable: STAT3 mRNA																Dependent Variable: MAPK14 mRNA
	(I) VAR00001	(J) VAR00001				95% Confidence Interval											(I) VAR00001	(J) VAR00001				95% Confidence Interval
			Mean Difference (I-J)	Std. Error	Sig.	Lower Bound	Upper Bound												Mean Difference (I-J)	Std. Error	Sig.	Lower Bound	Upper Bound
LSD	Control	3d	-0.96331	0.9041	0.292	-2.7802	0.8535									LSD	Control	3d	-1.07301	0.56835	0.065	-2.2152	0.0691
		7d	-1.18084	0.9041	0.198	-2.9977	0.636											7d	-0.88532	0.56835	0.126	-2.0275	0.2568
		10d	-3.05931*	0.9041	0.001	-4.8762	-1.2425											10d	-1.87919*	0.56835	0.002	-3.0213	-0.737
		14d	-4.76102*	0.9041	0	-6.5779	-2.9442											14d	-3.19677*	0.56835	0	-4.3389	-2.0546
		21d	-2.61773*	0.9041	0.006	-4.4346	-0.8009											21d	-4.74611*	0.56835	0	-5.8883	-3.604
		28d	-3.55632*	0.9041	0	-5.3732	-1.7395											28d	-2.33110*	0.56835	0	-3.4732	-1.1889
	Mean								SD
	Control	3d	7d	10d	14d	21d	28d		Control	3d	7d	10d	14d	21d	28d
STAT3	1	1.9633	2.1808	4.0593	5.761	3.6177	4.5563		0	1.02821	0.7236	2.33291	2.68269	1.71639	2.39184
MAPK14	1	2.073	1.8853	2.8792	4.1968	5.7461	3.3311		0	0.75178	0.63984	1.46463	1.66833	0.91569	1.51763
	*：P<0.05
	Control	3d	7d	10d	14d	21d	28d		Shapiro-Wilk								Control	3d	7d	10d	14d	21d	28d		Shapiro-Wilk
STAT3 protein	421	406	501	527	690	951	853		Control	0.551						MAPK14 protein	421	406	501	527	690	951	853		Control	0.807
	469	544	567	556	627	991	856		3d	0.407							469	544	567	556	627	991	856		3d	0.326
	555	493	513	501	687	896	816		7d	0.267							555	493	513	501	687	896	816		7d	0.224
	449	521	473	571	627	842	724		10d	0.454							449	521	473	571	627	842	724		10d	0.595
	521	489	444	553	747	853	704		14d	0.287							521	489	444	553	747	853	704		14d	0.621
	418	510	567	613	687	810	804		21d	0.762							418	510	567	613	687	810	804		21d	0.166
	458	455	513	624	716	888	816		28d	0.277							458	455	513	624	716	888	816		28d	0.948
	512	513	565	621	716	888	882										512	513	565	621	716	888	882
Descriptives								ANOVA								Descriptives								ANOVA
STAT3 protein								STAT3 protein								MAPK14 protein								MAPK14 protein
					95% Confidence Interval for Mean				Sum of Squares	df	Mean Square	F	Sig.								95% Confidence Interval for Mean				Sum of Squares	df	Mean Square	F	Sig.
	N	Mean	Std. Deviation	Std. Error	Lower Bound	Upper Bound		Between Groups	1.28935e+06	6	214892	85.068	0				N	Mean	Std. Deviation	Std. Error	Lower Bound	Upper Bound		Between Groups	235763	6	39293.8	35.319	0
Control	8	475.375	49.3528	17.4488	434.115	516.635		Within Groups	123781	49	2526.14					Control	8	517.75	32.7272	11.5708	490.389	545.111		Within Groups	54513.8	49	1112.53
3d	8	491.375	43.2301	15.2841	455.234	527.516		Total	1.41313e+06	55						3d	8	492	37.0444	13.0972	461.03	522.97		Total	290276	55
7d	8	517.875	46.0603	16.2848	479.368	556.382										7d	8	502.5	33.7977	11.9493	474.244	530.756
10d	8	570.75	45.4462	16.0677	532.756	608.744										10d	8	466.875	35.2195	12.452	437.431	496.319
14d	8	687.125	42.2423	14.9349	651.81	722.44										14d	8	354.75	26.8048	9.47695	332.341	377.159
21d	8	889.875	58.6014	20.7187	840.883	938.867										21d	8	392.375	37.8944	13.3977	360.695	424.055
28d	8	806.875	63.0316	22.285	754.179	859.571										28d	8	359	28.4103	10.0445	335.248	382.752
Total	56	634.179	160.291	21.4199	591.252	677.105										Total	56	440.75	72.6482	9.70802	421.295	460.205
Multiple Comparisons																Multiple Comparisons
Dependent Variable: STAT3 protein																Dependent Variable: MAPK14 protein
	(I) VAR00001	(J) VAR00001				95% Confidence Interval											(I) VAR00001	(J) VAR00001				95% Confidence Interval
			Mean Difference (I-J)	Std. Error	Sig.	Lower Bound	Upper Bound												Mean Difference (I-J)	Std. Error	Sig.	Lower Bound	Upper Bound
LSD	Control	3d	-16	25.1303	0.527	-66.5013	34.5013									LSD	Control	3d	25.75	16.6773	0.129	-7.7642	59.2642
		7d	-42.5	25.1303	0.097	-93.0013	8.0013											7d	15.25	16.6773	0.365	-18.2642	48.7642
		10d	-95.37500*	25.1303	0	-145.876	-44.8737											10d	50.87500*	16.6773	0.004	17.3608	84.3892
		14d	-211.75000*	25.1303	0	-262.251	-161.249											14d	163.00000*	16.6773	0	129.486	196.514
		21d	-414.50000*	25.1303	0	-465.001	-363.999											21d	125.37500*	16.6773	0	91.8608	158.889
		28d	-331.50000*	25.1303	0	-382.001	-280.999											28d	158.75000*	16.6773	0	125.236	192.264
	Mean								SD
	Control	3d	7d	10d	14d	21d	28d		Control	3d	7d	10d	14d	21d	28d
STAT3	475.375	491.375	517.875	570.75	687.125	889.875	806.875		49.3528	43.2301	46.0603	45.4462	42.2423	58.6014	63.0316
MAPK14	517.75	492	502.5	466.875	354.75	392.375	359		32.7272	37.0444	33.7977	35.2195	26.8048	37.8944	28.4103
	*：P<0.05
