# Supplementary material for: Involvement of methylation of MicroRNA-122, −125b and -106b in regulation of Cyclin G1, CAT-1 and STAT3 target genes in isoniazid-induced liver injury
Source: BMC Pharmacol Toxicol. 2018 Mar 20;19:11. doi: 10.1186/s40360-018-0201-x (PMC5859513; doi:10.1186/s40360-018-0201-x)
Supplement: Supplementary file 9 — INH administration causes alterations in RORγt, IL-17, MIP-2, and CXCL1 mRNA expression levels and p-STAT3, IL-17, MIP-2, and CXCL1 protein levels in the liver. Supplementary data and statistical analysis for Figure S10. (XLSX 51 kb) [file 40360_2018_201_MOESM9_ESM.xlsx]

## Sheet: Fig S8
																2-△△Ct
	Control	3d	7d	10d	14d	21d	28d		Shapiro-Wilk								Control	3d	7d	10d	14d	21d	28d		Shapiro-Wilk
p-STAT3 protein	758.11	904.78	943.9	1134.57	1374.13	1452.35	1633.24		Control	0.65						RORγt mRNA	1	1.97	1.27	2.5	2.9	2.66	4.02		Control	－
	841.23	953.67	733.67	1193.23	1129.68	1779.91	1662.58		3d	0.992							1	1.42	1.01	1.93	2.07	4.03	3.52		3d	0.323
	587	841.23	875.45	1203.01	1256.79	1731.02	1315.46		7d	0.19							1	1.02	1.25	1.45	1.73	2.39	4.95		7d	0.344
	782.56	772.78	983.01	998.78	1212.79	1295.9	1530.58		10d	0.181							1	1.44	1.86	2.67	3.2	4.76	2.77		10d	0.485
	616.33	855.89	738.56	963.45	1374.13	1775.03	1603.91		14d	0.522							1	1.5	2.1	2.43	2.33	3.1	2.98		14d	0.981
	870.56	880.34	846.12	987.9	1403.46	1506.13	1794.58		21d	0.266							1	0.91	1.05	1.41	0.75	2.92	2.13		21d	0.173
	723.89	743.45	733.67	1115.01	1041.68	1506.13	1413.24		28d	0.867							1	2.46	1.93	2.46	1.41	4.7	2.09		28d	0.459
	738.56	807	919.45	1134.57	1266.57	1398.57	1393.68										1	1.07	2.66	3.54	1.88	4.53	2.75
Descriptives								ANOVA								Descriptives								ANOVA
p-STAT3								p-STAT3								RORγt mRNA								RORγt mRNA
					95% Confidence Interval for Mean				Sum of Squares	df	Mean Square	F	Sig.								95% Confidence Interval for Mean				Sum of Squares	df	Mean Square	F	Sig.
	N	Mean	Std. Deviation	Std. Error	Lower Bound	Upper Bound		Between Groups	5.4677e+06	6	911284	58.202	0				N	Mean	Std. Deviation	Std. Error	Lower Bound	Upper Bound		Between Groups	42.234	6	7.039	13.607	0
Control	8	739.779	98.848	34.9481	657.14	822.418		Within Groups	767210	49	15657.4					Control	8	1	0	0	1	1		Within Groups	25.349	49	0.517
3d	8	844.893	69.4243	24.5452	786.853	902.933		Total	6.23491e+06	55						3d	8	1.4739	0.52355	0.1851	1.0362	1.9116		Total	67.583	55
7d	8	846.726	100.99	35.7054	762.296	931.156										7d	8	1.6407	0.58768	0.20778	1.1493	2.132
10d	8	1091.31	94.6974	33.4806	1012.15	1170.48										10d	8	2.2994	0.69619	0.24614	1.7174	2.8815
14d	8	1257.4	127.34	45.0217	1150.94	1363.86										14d	8	2.0331	0.78871	0.27885	1.3737	2.6925
21d	8	1555.63	183.962	65.0402	1401.84	1709.43										21d	8	3.6353	0.97429	0.34446	2.8208	4.4498
28d	8	1543.41	160.583	56.7745	1409.16	1677.66										28d	8	3.1515	0.97252	0.34384	2.3384	3.9645
Total	56	1125.59	336.693	44.9925	1035.43	1215.76										Total	56	2.1763	1.1085	0.14813	1.8794	2.4731
Multiple Comparisons																Multiple Comparisons
Dependent Variable: p-STAT3																Dependent Variable: RORγt mRNA
	(I) VAR00001	(J) VAR00001				95% Confidence Interval											(I) VAR00001	(J) VAR00001				95% Confidence Interval
			Mean Difference (I-J)	Std. Error	Sig.	Lower Bound	Upper Bound												Mean Difference (I-J)	Std. Error	Sig.	Lower Bound	Upper Bound
LSD	Control	3d	-105.114	62.5647	0.099	-230.842	20.6149									LSD	Control	3d	-0.47387	0.35963	0.194	-1.1966	0.2488
		7d	-106.947	62.5647	0.094	-232.675	18.7815											7d	-0.64065	0.35963	0.081	-1.3633	0.082
		10d	-351.53563*	62.5647	0	-477.264	-225.807											10d	-1.29945*	0.35963	0.001	-2.0221	-0.5768
		14d	-517.62288*	62.5647	0	-643.351	-391.894											14d	-1.03311*	0.35963	0.006	-1.7558	-0.3104
		21d	-815.85188*	62.5647	0	-941.58	-690.124											21d	-2.63528*	0.35963	0	-3.358	-1.9126
		28d	-803.62938*	62.5647	0	-929.358	-677.901											28d	-2.15148*	0.35963	0	-2.8742	-1.4288
	Mean								SD									Mean								SD
	Control	3d	7d	10d	14d	21d	28d		Control	3d	7d	10d	14d	21d	28d			Control	3d	7d	10d	14d	21d	28d		Control	3d	7d	10d	14d	21d	28d
p-STAT3 protein	739.779	844.893	846.726	1091.31	1257.4	1555.63	1543.41		98.848	69.4243	100.99	94.6974	127.34	183.962	160.583		RORγt mRNA	1	1.4739	1.6407	2.2994	2.0331	3.6353	3.1515		0	0.52355	0.58768	0.69619	0.78871	0.97429	0.97252
	*:P<0.05
																		*:P<0.05
2-△△Ct
	Control	3d	7d	10d	14d	21d	28d		Shapiro-Wilk								Control	3d	7d	10d	14d	21d	28d		Shapiro-Wilk
IL-17 mRNA	1	1.64	1.1	2.14	4.03	5.24	4.5		Control	－						IL-117 protein	17.98	22.27	22.27	33.31	30.93	40.15	33.9		Control	0.685
	1	1.73	1.51	4.89	6	6.63	6.5		3d	0.515							19.92	18.69	25.24	34.8	28.1	39.85	40.3		3d	0.901
	1	1.12	1.85	4.59	5.31	7.54	6.22		7d	0.164							23.93	25.87	25.27	32.41	30.78	38.22	35.54		7d	0.915
	1	1.08	1.01	3.59	5.47	5.6	9.23		10d	0.53							18.73	22.3	25.69	34.65	28.1	33.16	38.81		10d	0.023
	1	1.42	1.56	4.7	7.45	9.29	10.07		14d	0.5							22.3	21.25	24.35	34.65	34.2	31.82	40.75		14d	0.43
	1	1.75	1.88	3.49	3.76	6.44	6.61		21d	0.478							17.24	27.65	20.18	32.86	31.67	37.03	39.71		21d	0.246
	1	1.51	1.88	3.68	4.52	8.82	6.24		28d	0.553							19.62	24.38	22.71	32.71	33.16	38.37	31.82		28d	0.481
	1	1.91	3.06	3.1	4.49	4.92	7.88										22.15	17.65	28.4	28.1	32.86	41.19	36.88
Descriptives								ANOVA								Descriptives								ANOVA
IL-17 mRNA								IL-17 mRNA								IL-17								IL-17
					95% Confidence Interval for Mean				Sum of Squares	df	Mean Square	F	Sig.								95% Confidence Interval for Mean				Sum of Squares	df	Mean Square	F	Sig.
	N	Mean	Std. Deviation	Std. Error	Lower Bound	Upper Bound		Between Groups	315.058	6	52.51	42.307	0				N	Mean	Std. Deviation	Std. Error	Lower Bound	Upper Bound		Between Groups	2400.15	6	400.025	50.947	0
Control	8	1	0	0	1	1		Within Groups	60.817	49	1.241					Control	8	20.2318	2.34255	0.82821	18.2734	22.1902		Within Groups	384.74	49	7.852
3d	8	1.52	0.29757	0.10521	1.2712	1.7687		Total	375.875	55						3d	8	22.5075	3.40393	1.20347	19.6617	25.3533		Total	2784.89	55
7d	8	1.731	0.63511	0.22455	1.2	2.262										7d	8	24.2638	2.51231	0.88824	22.1634	26.3641
10d	8	3.7723	0.9272	0.32782	2.9972	4.5475										10d	8	32.9363	2.17815	0.77009	31.1153	34.7572
14d	8	5.1289	1.20553	0.42622	4.121	6.1367										14d	8	31.225	2.24507	0.79375	29.3481	33.1019
21d	8	6.8106	1.62081	0.57304	5.4556	8.1657										21d	8	37.4737	3.3541	1.18585	34.6697	40.2778
28d	8	7.1572	1.80451	0.63799	5.6486	8.6658										28d	8	37.2138	3.24688	1.14795	34.4993	39.9282
Total	56	3.8743	2.61421	0.34934	3.1742	4.5744										Total	56	29.4074	7.11578	0.95089	27.5018	31.313
Multiple Comparisons																Multiple Comparisons
Dependent Variable: IL-17 mRNA																Dependent Variable: IL-17
	(I) VAR00001	(J) VAR00001				95% Confidence Interval											(I) VAR00001	(J) VAR00001				95% Confidence Interval
			Mean Difference (I-J)	Std. Error	Sig.	Lower Bound	Upper Bound												Mean Difference (I-J)	Std. Error	Sig.	Lower Bound	Upper Bound
LSD	Control	3d	-0.51995	0.55704	0.355	-1.6394	0.5995									LSD	Control	3d	-2.2757	1.40106	0.111	-5.0912	0.5398
		7d	-0.73101	0.55704	0.196	-1.8504	0.3884											7d	-4.03195*	1.40106	0.006	-6.8475	-1.2164
		10d	-2.77232*	0.55704	0	-3.8917	-1.6529											10d	-12.70445*	1.40106	0	-15.52	-9.8889
		14d	-4.12887*	0.55704	0	-5.2483	-3.0095											14d	-10.99320*	1.40106	0	-13.8087	-8.1777
		21d	-5.81062*	0.55704	0	-6.93	-4.6912											21d	-17.24195*	1.40106	0	-20.0575	-14.4264
		28d	-6.15723*	0.55704	0	-7.2766	-5.0378											28d	-16.98195*	1.40106	0	-19.7975	-14.1664
	Mean								SD
	Control	3d	7d	10d	14d	21d	28d		Control	3d	7d	10d	14d	21d	28d			Mean									SD
IL-17 mRNA	1.52	1.731	3.7723	5.1289	6.8106	7.1572	3.1515		0	0.29757	0.63511	0.9272	1.20553	1.62081	1.80451			Control	3d	7d	10d	14d	21d	28d			Control	3d	7d	10d	14d	21d	28d
																	IL-17 protein	20.2318	22.5075	24.2638	32.9363	31.225	37.4737	37.2138		IL-17 protein	2.34255	3.40393	2.51231	2.17815	2.24507	3.3541	3.24688
	*:P<0.05
																		*:P<0.05
2-△△Ct																2-△△Ct
	Control	3d	7d	10d	14d	21d	28d		Shapiro-Wilk								Control	3d	7d	10d	14d	21d	28d		Shapiro-Wilk
MIP-2 mRNA	1	2.53	1.06	1.21	3.53	1.69	3.79		Control	－						CXCL-1 mRNA	1	1.14	1.54	0.87	1.86	1.46	4.56		Control	－
	1	1.88	1.54	1.36	1.96	1.34	1.35		3d	0.603							1	1.93	2.33	1.98	3.04	2.18	5.46		3d	0.257
	1	1.56	2.43	1.95	2.06	2.23	1.87		7d	0.007							1	0.92	1.21	1.33	2.01	2.67	4.72		7d	0.417
	1	0.94	1.53	1.12	2.15	3.19	3.39		10d	0.348							1	1.36	0.58	1.41	2.02	3.11	2.14		10d	0.926
	1	1.11	1.16	0.68	2.7	0.22	2.31		14d	0.45							1	2.32	2.28	2.08	3.23	4.15	4.53		14d	0.247
	1	1.3	1.3	3.16	3.45	2.99	2.45		21d	0.752							1	1.22	1.13	2.26	1.34	1.81	2.48		21d	0.616
	1	2.71	1.07	4.47	1.92	3.79	4.97		28d	0.926							1	2.58	2.04	1.6	1.06	3	4.23		28d	0.269
	1	0.65	3.9	2.43	0.99	2.93	2.95										1	2.4	2.46	1.72	1.05	1.82	3.88
Descriptives								ANOVA								Descriptives								ANOVA
MIP-2 mRNA								MIP-2 mRNA								CXCL-1 mRNA								CXCL-1 mRNA
					95% Confidence Interval for Mean				Sum of Squares	df	Mean Square	F	Sig.								95% Confidence Interval for Mean				Sum of Squares	df	Mean Square	F	Sig.
	N	Mean	Std. Deviation	Std. Error	Lower Bound	Upper Bound		Between Groups	17.805	6	2.967	3.193	0.01				N	Mean	Std. Deviation	Std. Error	Lower Bound	Upper Bound		Between Groups	44.083	6	7.347	13.302	0
Control	8	1	0	0	1	1		Within Groups	45.545	49	0.929					Control	8	1	0	0	1	1		Within Groups	27.065	49	0.552
3d	8	1.5841	0.74159	0.26219	0.9641	2.2041		Total	63.35	55						3d	8	1.732	0.65041	0.22995	1.1883	2.2758		Total	71.148	55
7d	8	1.7484	0.9768	0.34535	0.9318	2.5651										7d	8	1.6956	0.68229	0.24123	1.1252	2.2661
10d	8	2.0457	1.26302	0.44654	0.9898	3.1016										10d	8	1.6572	0.45323	0.16024	1.2783	2.0361
14d	8	2.3457	0.84787	0.29977	1.6369	3.0546										14d	8	1.9521	0.83235	0.29428	1.2563	2.648
21d	8	2.2971	1.16626	0.41234	1.3221	3.2721										21d	8	2.5239	0.88514	0.31294	1.7839	3.2639
28d	8	2.8836	1.15241	0.40744	1.9202	3.847										28d	8	3.9991	1.13849	0.40252	3.0473	4.9509
Total	56	1.9864	1.07323	0.14342	1.699	2.2738										Total	56	2.08	1.13737	0.15199	1.7754	2.3846
Multiple Comparisons																Multiple Comparisons
Dependent Variable: MIP-2 mRNA																CXCL-1 mRNA
	(I) VAR00001	(J) VAR00001				95% Confidence Interval											(I) VAR00001	(J) VAR00001				95% Confidence Interval
			Mean Difference (I-J)	Std. Error	Sig.	Lower Bound	Upper Bound												Mean Difference (I-J)	Std. Error	Sig.	Lower Bound	Upper Bound
LSD	Control	3d	-0.58407	0.48205	0.231	-1.5528	0.3846									LSD	Control	3d	-0.73202	0.3716	0.055	-1.4788	0.0147
		7d	-0.74844	0.48205	0.127	-1.7172	0.2203											7d	-0.69565	0.3716	0.067	-1.4424	0.0511
		10d	-1.04568*	0.48205	0.035	-2.0144	-0.077											10d	-0.65718	0.3716	0.083	-1.4039	0.0896
		14d	-1.34574*	0.48205	0.007	-2.3145	-0.377											14d	-.95215*	0.3716	0.014	-1.6989	-0.2054
		21d	-1.29712*	0.48205	0.01	-2.2658	-0.3284											21d	-1.52388*	0.3716	0	-2.2706	-0.7771
		28d	-1.88359*	0.48205	0	-2.8523	-0.9149											28d	-2.99912*	0.3716	0	-3.7459	-2.2524
	Mean								SD
	Control	3d	7d	10d	14d	21d	28d		Control	3d	7d	10d	14d	21d	28d
MIP-2	1	1.5841	1.7484	2.0457	2.3457	2.2971	2.8836		0	0.74159	0.9768	1.26302	0.84787	1.16626	1.15241
CXCL-1	1	1.732	1.6956	1.6572	1.9521	2.5239	3.9991		0	0.65041	0.68229	0.45323	0.83235	0.88514	1.13849
	*:P<0.05
	Control	3d	7d	10d	14d	21d	28d		Shapiro-Wilk								Control	3d	7d	10d	14d	21d	28d		Shapiro-Wilk
MIP-2 protein	89.29	85.28	81.33	92.29	115.84	109.33	152.41		Control	0.083						CXCL1 protein	1715	1801	2087	1973	2016	2816	3116		Control	0.513
	90.79	79.81	92.35	106.34	113.34	121.35	155.42		3d	0.078							1672	1929	2016	1901	2002	3130	3974		3d	0.967
	79.27	80.81	89.81	97.8	114.84	126.36	155.42		7d	0.081							1686	2058	1944	1587	2558	3130	3316		7d	0.208
	84.78	79.29	81.83	92.29	111.33	125.36	134.88		10d	0.319							1887	2001	2415	2416	2601	2473	3073		10d	0.142
	74.76	90.81	80.83	108.35	125.86	116.34	150.91		14d	0.099							1744	2115	1502	1916	2816	2887	3645		14d	0.286
	76.76	88.79	92.85	100.81	114.84	126.86	145.9		21d	0.481							1758	1744	2044	1802	2273	3016	3488		21d	0.454
	76.26	79.31	86.82	98.31	125.36	127.86	132.87		28d	0.029							1772	2215	1973	2415	2930	2830	3859		28d	0.486
	75.76	91.79	91.81	109.33	129.37	132.87	155.42										1786	1944	2115	2430	2787	2573	3002
Descriptives								ANOVA								Descriptives								ANOVA
MIP-2 protein								MIP-2 protein								CXCL1 protein								CXCL1 protein
					95% Confidence Interval for Mean				Sum of Squares	df	Mean Square	F	Sig.								95% Confidence Interval for Mean				Sum of Squares	df	Mean Square	F	Sig.
	N	Mean	Std. Deviation	Std. Error	Lower Bound	Upper Bound		Between Groups	29528.8	6	4921.46	104.119	0				N	Mean	Std. Deviation	Std. Error	Lower Bound	Upper Bound		Between Groups	17200000	6	2.86638e+06	38.432	0
Control	8	80.9588	6.4218	2.27045	75.59	86.3275		Within Groups	2316.12	49	47.268					Control	8	1752.5	67.6166	23.9061	1695.97	1809.03		Within Groups	3.6546e+06	49	74583.7
3d	8	84.4863	5.36741	1.89767	79.999	88.9735		Total	31844.9	55						3d	8	1975.88	156.512	55.3355	1845.03	2106.72		Total	20850000	55
7d	8	87.2037	5.21706	1.84451	82.8422	91.5653										7d	8	2012	252.397	89.2356	1800.99	2223.01
10d	8	100.69	6.76544	2.39195	95.0339	106.346										10d	8	2055	323.671	114.435	1784.4	2325.6
14d	8	118.847	6.86941	2.4287	113.105	124.591										14d	8	2497.88	361.434	127.786	2195.71	2800.04
21d	8	123.291	7.42644	2.62564	117.083	129.5										21d	8	2856.88	240.761	85.1218	2655.59	3058.16
28d	8	147.904	9.24641	3.2691	140.174	155.634										28d	8	3434.12	368.715	130.36	3125.87	3742.38
Total	56	106.197	24.0624	3.21547	99.7534	112.641										Total	56	2369.18	615.746	82.2826	2204.28	2534.08
Multiple Comparisons																Multiple Comparisons
Dependent Variable: MIP-2 protein																Dependent Variable: CXCL1 protein
	(I) VAR00001	(J) VAR00001				95% Confidence Interval											(I) VAR00001	(J) VAR00001				95% Confidence Interval
			Mean Difference (I-J)	Std. Error	Sig.	Lower Bound	Upper Bound												Mean Difference (I-J)	Std. Error	Sig.	Lower Bound	Upper Bound
LSD	Control	3d	-3.5275	3.43758	0.31	-10.4356	3.3806									LSD	Control	3d	-223.375	136.55	0.108	-497.783	51.0327
		7d	-6.245	3.43758	0.075	-13.1531	0.6631											7d	-259.5	136.55	0.063	-533.908	14.9077
		10d	-19.73125*	3.43758	0	-26.6393	-12.8232											10d	-302.50000*	136.55	0.031	-576.908	-28.0923
		14d	-37.88875*	3.43758	0	-44.7968	-30.9807											14d	-745.37500*	136.55	0	-1019.78	-470.967
		21d	-42.33250*	3.43758	0	-49.2406	-35.4244											21d	-1104.37500*	136.55	0	-1378.78	-829.967
		28d	-66.94500*	3.43758	0	-73.8531	-60.0369											28d	-1681.62500*	136.55	0	-1956.03	-1407.22
	Mean								SD
	Control	3d	7d	10d	14d	21d	28d		Control	3d	7d	10d	14d	21d	28d
MIP-2	80.9588	84.4863	87.2037	100.69	118.847	123.291	147.904		6.4218	5.36741	5.21706	6.76544	6.86941	7.42644	9.24641
CXCL-1	1752.5	1975.88	2012	2055	2497.88	2856.88	3434.12		67.6166	156.512	252.397	323.671	361.434	240.761	368.715
	*:P<0.05
